# Supplementary material for: Proteome adaptations in Ethe1-deficient mice indicate a role in lipid catabolism and cytoskeleton organization via post-translational protein modifications
Source: Biosci Rep. 2013 Jul 25;33(4):e00052. doi: 10.1042/BSR20130051 (PMC3827611; doi:10.1042/BSR20130051)
Supplement: Table S1 and S2 [file bsr033e052add.xls]

## Sheet: Proteomics
Supplementary Table 1: Proteins with changed abundance in liver, kidney, brain, or muscle of ETHE1 deficient mice. Proteins were separated by IEF/SDS PAGE and spots with at least 1.5fold changes in volume (k.o./wt) were analyzed by nanoLC-MS/MS.
Tissue	Spot	k.o./wt	Uniprot Accession	Name	MW [kDa]	pI	Mascot Score	unique Peptides	Sequence coverage [%]	Biological process	PTM
liver	1	0.42964	P60710	Actin 1 (beta)	41.7097	5.17934	969.27	22	53.0667	Cell structure	Acetylation, Methylation, Nitration, Oxidation, Phosphorylation, Ubl conjugation
	2	0.52615	Q64374	Regucalcin	33.3855	5.01682	1078.1	21	60.2007		Phosphorylation
	3	0.53777	Q91Y97	Fructose-bisphosphate aldolase B	39.4821	9.39793	1308.87	24	51.9231	Glycolysis	Acetylation, Phosphorylation
			Q8VCH0	3-ketoacyl-CoA thiolase B, peroxisomal	43.9678	9.83925	1191.72	23	58.9623	FA/BCAA oxidation
	4	0.57125	P97823	Acyl-protein thioesterase 1	24.6714	6.16702	361.65	6	25.6522	Protein modification
	5	0.57263	Q8R086	Sulfite oxidase	60.7178	6.06919	1203.22	22	53.1136	Sulfur metabolism	Acetylation
			Q63836	Selenium-binding protein 2	52.5764	5.74573	1034.49	19	52.7542		Phosphorylation
	6	0.58922	P29758	Ornithine aminotransferase	48.3239	6.19551	1901.71	36	67.8815
	7	0.62324	gb|EDL01932.1|	Intermediate filament protein	27.2906	5.54168	127.96	3	14.2241	Cell structure
			O08709	Peroxiredoxin-6	24.855	5.64108	126.873	3	19.1964		Acetylation, Disulfide bond, Phosphorylation
	8	0.62358	Q80W21	Glutathione S-transferase Mu 7	25.6929	6.41009	550.64	12	45.4128	Protein modification
	9	0.66497	P30416	Peptidyl-prolyl cis-trans isomerase	51.5399	5.4446	1046.73	25	49.5633	Protein modification	Acetylation, Phosphorylation
	10	1.57298	Q03265	ATP synthase subunit alpha	55.3	8.3	1736.42	33	56.2387	TCA/OXPHOS	Acetylation, Phosphorylation, Pyrrolidone carboxylic acid
	11	1.57798	P10649	Glutathione S-transferase Mu 1	25.9531	8.7135	1108.37	27	71.1009	Protein modification	Phosphorylation
	12	1.65671	P63038	60 kDa heat shock protein	60.9174	5.83511	1281.06	24	47.2949	Protein modification	Acetylation, Phosphorylation
	13	1.68066	P55264	Adenosine kinase	40.1235	5.80253	260.263	5	13.2964		Acetylation
	14	2.15393	Q8BH95	Enoyl-CoA hydratase	28.5	7.8	743.28	19	45.1724	FA/BCAA oxidation	Acetylation
	15	2.61854	Q9DCW4	Electron transfer flavoprotein subunit beta	27.606	8.3	955.833	15	56.4706	FA/BCAA oxidation	Acetylation
	16	2.8474	Q9QXF8	Glycine N-methyltransferase	32.6543	7.81097	567.75	10	43.686	Sulfur metabolism	Acetylation, Phosphorylation
	17	3.00993	P35700	Peroxiredoxin-1	22.1624	9.19456	464.3	10	42.7136		Acetylation, Disulfide bond, Phosphorylation
kidney	18	0.342783	Q60866	Phosphotriesterase	39.1931	6.19626	892.82	16	48.1375
	19	0.366979	P28825	Meprin A subunit alpha	84.1775	5.79093	1308.74	28	33.7349	Protein modification	Disulfide Bond, Glycosylation, Zymogen
	20	0.409599	Q9JHW2	Omega-amidase NIT2	30.4826	6.5455	1115.31	17	65.2174		Phosphorylation
	21	0.416681	Q9QUM9	Proteasome subunit alpha type-6	27.3548	6.41782	969.08	17	58.9431	Protein modification	Acetylation, Glycosylation, Isopeptide bond, Phosphorylation, Ubl conjugation
	22	0.419583	Q9DBJ1	Phosphoglycerate mutase 1	28.8139	6.81612	662.87	11	59.0551	Glycolysis	Acetylation, Phosphorylation
	23	0.473774	Q9QYR9	acyl-coenzyme A thioesterase 2, mitochondrial	44.9	6.1	1167.14	19	43.7086	FA/BCAA oxidation	Acetylation
	24	0.513986	Q8CAQ8	Mitofilin	83.8482	6.1711	2639.9	56	60.6341		Acetylation, Phosphorylation
	25	0.521618	Q99J99	3-mercaptopyruvate sulfurtransferase	33.0025	6.11963	756.5	12	47.138	Sulfur metabolism	Disulfide Bond
	26	0.526133	Q9WU78	Programmed cell death 6-interacting protein	95.9502	6.12014	1819.91	35	41.6571		Acetylation, Phosphorylation
	27	0.52684	Q60866	Phosphotriesterase	39.1931	6.19626	787.26	16	43.2665
	28	0.569333	P11352	Glutathione peroxidase 1	22.3342	7.65062	1009.11	16	79.602		Acetylation, Phosphorylation
	29	0.575242	P27773	Protein disulfide-isomerase A3	56.6427	5.83272	2084.66	39	60.396	Protein modification	Acetylation, Phosphorylation
	30	0.575974	P28825	Meprin A subunit alpha	84.1775	5.79093	934.443	21	24.7657	Protein modification	Disulfide Bond, Glycosylation, Zymogen
	31	0.592312	P47738	Aldehyde dehydrogenase	56.5018	8.5685	2190.54	35	51.0597		Acetylation
	32	0.611068	P28825	Meprin A subunit alpha	84.1775	5.79093	1216.71	26	28.9157	Protein modification	Disulfide Bond, Glycosylation, Zymogen
	33	0.614368	P09103	Protein disulfide-isomerase	57.1078	4.64752	2535.51	41	69.5481	Protein modification	Disulfide bond
	34	0.657769	Q9D964	Glycine amidinotransferase	48.2661	8.95212	1393.87	31	71.1584		Acetylation, Phosphorylation
	35	1.63846	Q9JK42	PDH kinase	46.0391	6.14439	484.037	11	28.9926	TCA/OXPHOS
	36	1.63916	Q9DBL1	Short/branched chain specific acyl-CoA dehydrogenase	44	6.1	798.987	14	36.8056	FA/BCAA oxidation	Acetylation
	37	1.6744	Q62433	Protein NDRG1	42.9809	5.66171	471.217	8	23.3503		Phosphorylation
	38	1.69664	Q6NZD1	Sulfotransferase family 1D, member 1	35.0605	5.45853	1074.29	3	57.6271	Sulfur metabolism
	39	1.74316	Q91VR2	ATP synthase subunit gamma	30.1	8.3	739.46	14	36.2416	TCA/OXPHOS	Acetylation, Phosphorylation
			Q64669	NAD(P)H dehydrogenase [quinone] 1	30.94	9.2705	418.1	11	22.9927		Acetylation
brain	40	0.435962	P09103	Protein disulfide-isomerase A1	57.1078	4.64752	1516.53	27	49.3124	Protein modification	Disulfide bond
	41	0.473662	Q03265	ATP synthase subunit alpha	55.3	8.3	1321.49	25	46.8354	TCA/OXPHOS	Acetylation, Phosphorylation, Pyrrolidone carboxylic acid
	42	0.561328	P14206	40S ribosomal protein SA	32.8174	4.6485	522.4	9	25.7627		Acetylation, Phosphorylation
			Q61937	Nucleophosmin	32.5398	4.46941	311.22	9	33.5616		ADP-ribosylation, Acetylation, Disulfide bond, Isopeptide bond, Phosphorylation, Ubl conjugation
	43	0.586098	O55131	Septin-7	50.5179	9.40387	1073.58	22	44.7248	Cell structure	Acetylation, Phosphorylation
	44	0.587889	Q64332	Synapsin-2b	52.5	7.6	898.717	19	29.8635	Cell structure	Phosphorylation
			P06745	Glucose-6-phosphate isomerase	62.7272	8.89133	444.52	12	18.2796	Glycolysis	Acetylation, Phosphorylation, Ubl conjugation
	45	0.641112	P52480	Pyruvate kinase isozymes M1/M2	57.808	7.86672	1395.27	25	48.0226	Glycolysis	Acetylation, Hydroxylation, Phosphorylation, Ubl conjugation
	46	1.54105	P17751	Triosephosphate isomerase	26.6958	7.74063	1051.47	15	68.2731	Glycolysis	Acetylation, Nitration, Phosphorylation
	47	1.57998	Q03265	ATP synthase subunit alpha	55.3	8.3	933.317	17	27.3056	TCA/OXPHOS	Acetylation, Phosphorylation, Pyrrolidone carboxylic acid
	48	1.58612	Q61792	LIM and SH3 domain protein 1	29.9753	6.74404	718.3	16	43.7262	Cell structure	Acetylation, Phosphorylation
	49	1.60968	P38647	Stress-70 protein, mitochondrial	73.4827	5.84853	2531.56	46	54.4919	Protein modification	Acetylation, Phosphorylation
	50	1.64946	P35505	Fumarylacetoacetase	46.074	7.11901	571.84	10	25.537		Acetylation
	51	1.86689	P80317	T-complex protein 1 subunit zeta	57.9677	6.70685	1267.42	27	40.8663	Cell structure	Acetylation, Phosphorylation
	52	1.87579	P27773	Protein disulfide-isomerase A3	56.6427	5.83272	1214.84	23	41.9802	Protein modification	Disulfide bond, Phosphorylation
	53	1.93532	Q91YT0	NADH dehydrogenase [ubiquinone] flavoprotein 1	48.6	7.9	481.75	11	22.6293	TCA/OXPHOS	Acetylation
			P10126	Elongation factor 1-alpha 1	50.0821	9.72148	453.66	10	20.5628		Acetylation, Methylation, Phosphorylation. Ubl conjugation
			O55131	Septin-7	50.5179	9.40387	365.69	9	20.1835	Cell structure	Acetylation, Phosphorylation
	54	2.07676	P16858	Glyceraldehyde-3-phosphate dehydrogenase	35.7872	8.5	233.8	6	20.7207	Glycolysis	ADP-ribosylation, Acetylation, Methylation, Phosphorylation, S-nitrosylation, Ubl conjugation
	55	2.13566	Q60932	Voltage-dependent anion-selective channel protein 1	32.3314	9.22278	269.82	5	18.2432		Acetylation, Phosphorylation
			P00920	Carbonic anhydrase 2	29.0145	6.54216	159.59	3	12.6923		Acetylation, Phosphorylation
	56	2.19212	P17742	Peptidyl-prolyl cis-trans isomerase A	17.9599	7.9	375.42	11	40.8537	Protein modification	Acetylation, Glycosylation, Phosphorylation, Ubl conjugation
	57	3.05913	P63101	14-3-3 protein zeta/delta	27.7537	4.5744	473.414	11	37.1429		Acetylation, Phosphorylation
	58	3.4459	Q9D2G2	E2 Dihydrolipoyllysine-residue succinyltransferase component of 2-oxoglutarate dehydrogenase complex	41.5	6	520.44	13	21.3656	TCA/OXPHOS	Acetylation
muscle	59	0.276411	Q9JKS4	LIM domain-binding protein 3, Isoform 4	67.1	8.3	1169.97	25	34.1632	Cell structure
	60	0.335413	Q9JIF9	Myotilin	55.2819	9.74797	1552.72	30	62.0968	Cell structure
	61	0.411269	Q9D0F9	Phosphoglucomutase-1	61.4787	6.32001	1483.58	29	48.9324	Glycolysis	Acetylation, Phosphorylation
	62	0.533966	Q62167	ATP-dependent RNA helicase DDX3X	73.056	6.82028	716.457	13	24.6224		Acetylation, Phosphorylation
	63	0.608391	P19157	Glutathione S-transferase P1	23.5941	8.80224	509.28	9	48.5714	Protein modification	Acetylation, Phosphorylation
	64	0.651984	Q00898	Alpha-1-antitrypsin 1-5	45.8625	5.37426	397.31	8	16.4649	Protein modification	Glycosylation
			P62737	Actin, aortic smooth muscle	41.9818	5.11664	304.92	7	21.7507	Cell structure	Acetylation, Methylation, Oxidation, Phosphorylation
	65	1.50333	P62737	Actin, aortic smooth muscle	41.9818	5.11664	460.16	11	28.1167	Cell structure	Acetylation, Methylation, Oxidation, Phosphorylation
			P07758	Alpha-1-antitrypsin 1-1	45.9735	5.36756	289.12	8	15.0121	Protein modification	Glycosylation
	66	1.58386	Q9D6R2	Isocitrate dehydrogenase [NAD] subunit alpha	36.7	5.5	999.27	21	41.5301	TCA/OXPHOS	Acetylation
			Q9JHR4	myosin heavy chain IIB	60.9936	5.25433	732.504	14	27.1511	Cell structure
	67	1.60521	Q99JY0	3-ketoacyl-CoA-thiolase	47.6	9.2	1077.05	28	36.4211	FA/BCAA oxidation	Acetylation
	68	1.60787	P14602	Heat shock protein beta-1	22.9997	6.13167	422.99	8	49.2823	Cell structure	Acetylation, Phosphorylation
	69	1.66956	P97457	Myosin regulatory light chain 2	18.9433	4.63805	158.24	6	18.3432	Cell structure	Methylation, Phosphorylation
	70	2.2519	P04117	Fatty acid-binding protein	14.6405	9.4214	236.61	6	36.3636		Phosphorylation

## Sheet: Coexpression
Supplementary Table 2: Genes that are coexpressed with ethe1 in wild type mouse samples (analyzed by Genevestigator)
	Gene	Affymetrix	Swissprot accession	Score	Name	Biological process	PTM
1	Mm.188734	1416319_at	P55264	0.78	Adenosine kinase		Acetylation
2	Mm.2475	1448717_at	Q60759	0.78	Glutaryl-CoA dehydrogenase	FA/BCAA oxidation
3	Mm.26713	1448856_a_at	Q9D6Y7	0.78	Mitochondrial peptide methionine sulfoxide reductase	Protein modification	Acetylation, Acylation
4	Mm.305108	1424715_at	Q64FW2	0.77	All-trans-retinol 13,14-reductase
5	Mm.100940	1449183_at	O88587	0.77	Catechol-O-methyltransferase	Protein modification	Phosphorylation
6	Mm.482102	1424639_a_at	P38060	0.77	3-hydroxy-3-methylglutaryl-Coenzyme A lyase	FA/BCAA oxidation	Acetylation, Disulfide bond
7	Mm.18759	1460216_at	Q07417	0.77	acyl-Coenzyme A dehydrogenase, short chain	FA/BCAA oxidation
8	Mm.286458	1423780_at	Q99L13	0.76	3-hydroxyisobutyrate dehydrogenase	FA/BCAA oxidation
9	Mm.10211	1417383_at	Q9WUZ9	0.76	ectonucleoside triphosphate dephosphorylase	Protein modification	Glycosylation
10	Mm.594	1418118_at	O08966	0.76	solute carrier (organic cation transporter)		Glycosylation, Phosphorylation
11	Mm.212789	1439675_at	P23204	0.76	peroxisome proliferator activated receptor	FA/BCAA oxidation
12	Mm.27889	1430896_s_at	Q99P30	0.76	Peroxisomal coenzyme A diphosphatase	FA/BCAA oxidation
13	Mm.324550	1460178_at	Q9DBN5	0.76	lon peptidase 2, peroxisomal	Protein modification
14	Mm.41274	1433545_s_at	Q80XL6	0.76	acyl-Coenzyme A dehydrogenase 11	FA/BCAA oxidation	Acetylation, Phosphorylation
15	Mm.2787	1417208_at	O09174	0.76	alpha-methylacyl-CoA racemase	FA/BCAA oxidation
16	Mm.391704	1460194_at	O35386	0.75	Phytanoyl-CoA dioxygenase	FA/BCAA oxidation
17	Mm.287977	1432181_s_at	Q8VCL2	0.75	SCO cytochrome oxidase deficient homolog	Protein modification
18	Mm.28212	1418888_a_at	B2RUH3	0.75	selenoprotein x1
19	Mm.482154	1417294_at	Q8CG76	0.75	Aflatoxin B1 aldehyde reductase member 2		Phosphorylation
20	Mm.27427	1419382_a_at	Q99LB2	0.75	dehydrogenase/reductase
21	Mm.205266	1416946_a_at	Q921H8	0.75	3-ketoacyl-CoA thiolase A	FA/BCAA oxidation
22	Mm.11535,	1460189_at	Q91VU6	0.75	DDB1 and CUL4 associated factor 11	Protein modification	Phosphorylation
23	Mm.89572	1425140_at	Q99KR3	0.75	beta lactamase 2		Acetylation
24	Mm.30200	1428181_at	Q9DCW4	0.75	electron transferring flavoprotein beta	FA/BCAA oxidation	Acetylation
25	Mm.29735	1448539_a_at	Q91XE4	0.75	aspartoacylase
26	Mm.21853	1417841_at	P42925	0.75	peroxisomal membrane protein
27	Mm.23352	1451339_at	Q8R086	0.74	sulfite oxidase	Sulfur metabolism	Phosphorylation
28	Mm.383203	1418763_at	Q9JHW2	0.74	nitrilase		Phosphorylation
29	Mm.439709	1424618_at	P49429	0.74	4-hydroxyphenylpyruvic acid dioxygenase		Acetylation, Phosphorylation
30	Mm.24452	1452341_at	Q8BH95	0.74	enoyl CoA hydratase, short chain	FA/BCAA oxidation	Acetylation
31	Mm.281738	1448910_at	Q99MZ7	0.74	peroxisomal trans-enoyl CoA reductase	FA synthesis	Phosphorylation
32	Mm.288368	1454748_at	Q8CC86	0.74	nicotinate phosphoribosyltransferase
33	Mm.216089	1428151_x_at	Q8BTY1	0.74	Kynurenine-oxoglutarate transaminase 1	Sulfur metabolism
34	Mm.291917	1452782_a_at	P97493	0.74	thioredoxin 2		Acetylation, Disulfide bond
35	Mm.158717	1427377_x_at	P26150	0.74	hydroxy-delta-5-steroid dehydrogenase
36	Mm.371585	1427441_a_at	Q9Z2I8	0.74	succinate-Coenzyme A ligase, beta subunit	TCA/OXPHOS	Acetylation
37	Mm.289643	1455991_at	Q71RI9	0.74	Kynurenine-oxoglutarate transaminase 3	Sulfur metabolism	Acetylation
38	Mm.28393	1432372_a_at	Q64105	0.74	sepiapterin reductase		Acetylation
39	Mm.379011	1426219_at	P32020	0.74	Non-specific lipid-transfer protein	Lipid transport	Acetylation, Phosphorylation
40	Mm.356689	1416409_at	Q9R0H0	0.73	acyl-Coenzyme A oxidase 1, palmitoyl	FA/BCAA oxidation	Acetylation, Phosphorylation
41	Mm.273571	1452375_at	Q8CHT0	0.73	Delta-1-pyrroline-5-carboxylate dehydrogenase		Acetylation, Phosphorylation
42	Mm.28685	1424744_at	Q8VBT2	0.73	L-serine dehydratase/L-threonine deaminase		Acetylation
43	Mm.28877	1451742_a_at	Q91ZJ5	0.73	UDP-glucose pyrophosphorylase		Acetylation
44	Mm.261389	1425057_at	Q9DCG6	0.73	phenazine biosynthesis domain containing
45	Mm.347964	1419547_at	Q8R0F8	0.73	Acylpyruvase FAHD1
46	Mm.425181	1416750_at	O55242	0.73	sigma non-opioid intracellular receptor	Lipid transport
47	Mm.10530	1415984_at	P45952	0.72	Medium-chain specific acyl-CoA dehydrogenase	FA/BCAA oxidation	Acetylation
48	Mm.264036	1455590_at	Q9JI75	0.72	Ribosyldihydronicotinamide dehydrogenase [quinone]		Acetylation
49	Mm.486340	1416968_a_at	Q9EQC1	0.72	hydroxy-delta-5-steroid dehydrogenase
50	Mm.296302	1427082_at	Q9D665	0.72	short chain dehydrogenase/reductase
51	Mm.212983	1449375_at	Q8QZR3	0.72	carboxylesterase 2A	Protein modification
52	Mm.159651	1424904_at	Q8CC88	0.72	von Willebrand factor A domain-containing protein 8
53	Mm.306720	1418037_at	P08607	0.72	complement component 4 binding protein		Disulfide bond, Glycosylation
54	Mm.291575	1419622_at	P17717	0.72	UDP glucuronosyltransferase		Glycosylation
55	Mm.196592	1428163_at	Q9CQC9	0.72	GTP-binding protein SAR1b
56	Mm.440885	1427473_at	P19639	0.72	glutathione S transferase mu 3	Protein modification
57	Mm.277857	1417369_at	P51660	0.72	Peroxisomal multifunctional enzyme type 2	FA/BCAA oxidation	Acetylation, Phosphorylation
58	Mm.474473	1421097_at	O08600	0.72	endonuclease
59	Mm.338363	1418988_at	P97865	0.72	Peroxisomal targeting signal 2 receptor
60	Mm.85083	1417590_at	Q9DBG1	0.72	Sterol 26-hydroxylase		Acetylation
61	Mm.256718	1448810_at	Q91WG8	0.72	Bifunctional UDP-N-acetylglucosamine 2-epimerase/N-acetylmannosamine kinase	Protein modification	Phosphorylation
62	Mm.27369	1418405_at	Q9R098	0.72	hepatocyte growth factor activator	Protein modification	Disulfide bond, Glycosylation, Zymogen
63	Mm.245724	1428145_at	Q8BWT1	0.72	3-ketoacyl-CoA thiolase	FA/BCAA oxidation	Acetylation, Phosphorylation
64	Mm.22451	1449062_at	P97328	0.72	ketohexokinase		Phosphorylation
65	Mm.337232	1416980_at	Q9DD20	0.72	methyltransferase	Protein modification
66	Mm.229322	1417667_a_at	Q60866	0.72	phosphotriesterase
67	Mm.434411	1448615_at	Q9WU84	0.72	copper chaperone for SOD	Protein modification	Disulfide bond, Isopeptide bond, Phosphorylation, Ubl conjugation
68	Mm.100741	1418395_at	Q8K0H1	0.72	Multidrug and toxin extrusion protein 1
69	Mm.23844	1438980_x_at	Q8C165	0.71	Carboxypeptidase	Protein modification	Glycosylation
70	Mm.358794	1449242_s_at	Q9ESB3	0.71	histidine-rich Glycosylation		Cleavage on pair of basic residues, Disulfide bond, Glycosylation
71	Mm.174372	1418113_at	P24456	0.71	Cytochrome P450 2D10	FA/BCAA oxidation
72	Mm.31203	1424835_at	A2AE91	0.71	glutathione S transferase mu 4	Protein modification
73	Mm.486449	1419559_at	Q9EP75	0.71	Leukotriene-B4 omega-hydroxylase 3
74	Mm.281800	1433595_at	A2AKQ0	0.71	solute carrier
75	Mm.29110	1424266_s_at	Q924V7	0.71	carboxylesterase 1F
76	Mm.33403	1429550_at	Q8K0L2	0.71	ectonucleoside triphosphate dephosphorylase		Glycosylation
77	Mm.441195	1460244_at	Q8VC97	0.71	beta ureidopropionase
78	Mm.28110	1451557_at	Q8QZR1	0.71	tyrosine aminotransferase
79	Mm.482283	1424421_at	Q9WVB6	0.71	lens epithilial protein
80	Mm.466766	1418976_s_at	O70303	0.71	cell death inducing DNA fragmentation factor		Phosphorylation
81	Mm.271578	1428613_at	Q7TNG8	0.71	D-lactate dehydrogenase, mitochondrial
